# Supplementary material for: Vitamin D Supplementation Does Not Influence SARS-CoV-2 Vaccine Efficacy or Immunogenicity: Sub-Studies Nested within the CORONAVIT Randomised Controlled Trial
Source: Nutrients. 2022 Sep 16;14(18):3821. doi: 10.3390/nu14183821 (PMC9506404; doi:10.3390/nu14183821)
Supplement: Supplementary file 1 [file nutrients-14-03821-s001.zip]

Archive with 1 entries (1 files):
- nutrients-1897264-supplementary.pdf
